# Supplementary material for: A Cellular Automaton Model as a First Model-Based Assessment of Interacting Mechanisms for Insulin Granule Transport in Beta Cells
Source: Cells. 2020 Jun 18;9(6):1487. doi: 10.3390/cells9061487 (PMC7348896; doi:10.3390/cells9061487)
Supplement: Supplementary file 1 [file cells-09-01487-s001.zip]

Archive with 14 entries (14 files):
- Automaton_Function.m
- chord_length_3d.m
- CreateActin.m
- Default Actin Networks/Netz1_70_70_70.mat
- Default Actin Networks/Netz2_70_70_70.mat
- Default Actin Networks/Netz3_70_70_70.mat
- Default Actin Networks/Netz4_70_70_70.mat
- Default Actin Networks/readme.txt
- Main_Program.fig
- Main_Program.m
- matlab_workspace.mat
- README.txt
- Stimulation_ODE.m
- title_pic.JPG
