# Supplementary material for: A Cellular Automaton Model as a First Model-Based Assessment of Interacting Mechanisms for Insulin Granule Transport in Beta Cells
Source: Cells. 2020 Jun 18;9(6):1487. doi: 10.3390/cells9061487 (PMC7348896; doi:10.3390/cells9061487)
Supplement: Supplementary file 1 [file cells-09-01487-s001.zip › README.txt]

%%%%%%%%%%%%%%%%%%%%%%%%%%%%%%%%%%%%%%%%%%%%%%%%%%%%%%%%%%%%%%%%%%%%%%%%%%%%%%%%%%%%%%%%%%%%%%%%%%%%%%%%%%%%%%%%%%%%%%%%%%%%%%%%%%%%%%
%%% A Cellular Automaton model as a first model-based access to interacting mechanisms for insulin granule transport in beta cells %%%
%%%%%%%%%%%%%%%%%%%%%%%%%%%%%%%%%%%%%%%%%%%%%%%%%%%%%%%%%%%%%%%%%%%%%%%%%%%%%%%%%%%%%%%%%%%%%%%%%%%%%%%%%%%%%%%%%%%%%%%%%%%%%%%%%%%%%%

%%% HOW TO START THE SIMULATION %%%
 - run the file Main_Program.m (the code not the figure) -> a GUI will appear
 - import a 3D actin network by clicking "Import" in the panel "Net-Generator 3D" and choosing a net
 - place an amount of initial granules with "Start-Condition" in the panel "3D-Automaton"
 - start the simulation with a click on the button "Start Automaton" 
 - evaluation variables will be plotted in graphs on the right side

  External Stimulations:
 - stimulate the model with Glucose or Kalium, Panel "Stimulations" (Stimulation with Ca2+ not yet implemented)
 - after Import of the net and before starting the simulation you can use the toxin latrunculin to dissolve
   the net partly (Panel "Toxin"); "Apply toxin (1)" is a more complex algorithm that dissolves the net from outside to
   the inside, "Apply toxin (2)" just randomly deletes actin elements; before applying the toxin you have to set a
   value with the slider in the same panel

  Actin Net Characteristics
 - calculate the Chord Length Distribution of the current net by a click on "Chord Length Distr." (Panel "Net-Generator 3D")

FILES:

%% Main Program %%
 - by running the code "Main_Program" you start the program and get to the GUI to start the simulation
 - the automaton function for the 3D model: "Automaton_Function"
 - in the file "Stimulation_ODE" the ODE for calculating the increase/decrease of stimulations
   inside the automaton can be found  

%% 3D Actin Net Generator %%
 - "CreateActin"
 - with this file 3D-Actin nets can be generated either by running the file or via the buttons in the GUI (Main Program)
 - Matrix with actin net has to be saved manually and can than be imported into the main program

%% Example Actin Nets %%
 - can be found in the folder: "Default Actin Networks"

%%%%%%%%%%%%%%%%%%%%%%%%%%%%%%%%%%%%%%%%%%%%%%%%%%%%%%%%%%%%%%%%%%%%%%%%%%%%%%%%%%%%%%%%%%%%%%%%%%%%%%%%%%%%%%%%%%%%%%%%%%%%%%%%%%%%%%%
OTHER:

 - the file "chord_length_3d" is the algorithm for calculating the chord length distribution
   of a 3D actin network
	
  
