# Supplementary material for: A Cellular Automaton Model as a First Model-Based Assessment of Interacting Mechanisms for Insulin Granule Transport in Beta Cells
Source: Cells. 2020 Jun 18;9(6):1487. doi: 10.3390/cells9061487 (PMC7348896; doi:10.3390/cells9061487)
Supplement: Supplementary file 1 [file cells-09-01487-s001.zip › Stimulation_ODE.m]

function StimulationsRate=Stimulation_ODE(C_calcium,gluc_soll,kali_soll)
    
    C_s = 0.04; 
    alpha = 0.05;   %Time constant - how quickly stimulation reacts to changes
    beta = 0.02;    %Strength of the change to glucose
    gamma = 0.07;   %Strength of the change to kalium
    
    StimulationsRate = -alpha*(C_calcium-C_s) + beta*gluc_soll + gamma*kali_soll;

end
